# Supplementary material for: Quantum Mechanical Study of Oxygen Ligands Protonation for the Stable States of the Laccase Active Site
Source: Int J Mol Sci. 2023 Feb 3;24(3):2990. doi: 10.3390/ijms24032990 (PMC9917769; doi:10.3390/ijms24032990)
Supplement: Supplementary file 1 [file ijms-24-02990-s001.zip]

Archive with 1 entries (1 files):
- ijms-2191833-supplementary.pdf
